# Supplementary material for: Assessment of the scope, completeness, and consistency of various drug information resources related to COVID-19 medications in pregnancy and lactation
Source: BMC Pregnancy Childbirth. 2023 Apr 27;23:296. doi: 10.1186/s12884-023-05609-2 (PMC10134615; doi:10.1186/s12884-023-05609-2)
Supplement: Supplementary file 1 — Additional file 1. [file 12884_2023_5609_MOESM1_ESM.xlsx]

## Sheet: Scope
	Scope score for the drug information resources. (Scope scores were analyzed for the most commonly used drug information resources that provide information related to the safe use of drugs in pregnancy and lactation)
SLNO	DRUGS	BRIGGS	SCHAEFER	WEINER	PEPID	UPTODATE	MM	LACTOMED	DRUGS.CO	MEDSCAPE	Total
1	ANAKINRA	1	1	1	1	1	1	1	1	1	9
2	AZITHROMYCIN	1	1	1	1	1	1	1	1	1	9
3	CASIRIVIMAB	0	0	0	1	1	1	1	1	1	6
4	CHLOROQUINE	1	1	1	1	1	1	1	1	1	9
5	DEXAMETHASONE	1	1	1	1	1	1	1	1	1	9
6	FAVIPIRAVIR	0	0	0	1	1	0	1	1	0	4
7	HYDROXYCHLOROQUINE	1	1	1	1	1	1	1	1	1	9
8	INTERFERON	1	1	1	1	1	1	1	1	1	9
9	IMDEVIMAB	0	0	0	1	1	1	1	1	1	6
10	IMMUNOGLOBULIN	1	1	1	1	1	1	1	1	0	8
11	LOPINAVIR	1	1	0	1	1	1	1	1	1	8
12	NAFAMOSTAT	0	0	0	0	0	0	0	0	0	0
13	REMDESIVIR	0	0	0	1	1	1	1	1	1	6
14	RIBAVIRIN	1	1	1	1	1	1	1	1	1	9
15	RITONAVIR	1	1	1	1	1	1	1	1	1	9
16	TOCILIZUMAB	1	1	0	1	1	1	1	1	1	8
17	TPA	1	1	1	1	1	1	1	1	1	9
18	UMIFENOVIR	0	0	0	0	0	0	0	0	0	0
		12	12	10	16	16	15	16	16	14
