# Supplementary material for: Assessment of the scope, completeness, and consistency of various drug information resources related to COVID-19 medications in pregnancy and lactation
Source: BMC Pregnancy Childbirth. 2023 Apr 27;23:296. doi: 10.1186/s12884-023-05609-2 (PMC10134615; doi:10.1186/s12884-023-05609-2)
Supplement: Supplementary file 2 — Additional file 2. [file 12884_2023_5609_MOESM2_ESM.xlsx]

## Sheet: Sheet1
	Discrepancy analysis of recommendations among drug information resources for newer and old medications used for COVID-19 management in pregnancy and lactation
ANA	7	8	3	5	5
AZI	8	9	9	8	4
CASI	5	6	0	2	1
CHLOR	8	9	9	8	3
DEXA	8	9	5	8	4
FAVI	2	4	2	2	0
HYDROXY	8	9	9	8	4
INTER	8	9	5	7	3
IMDEV	5	6	0	2	1
IMMUN	7	6	2	6	3
LOPI	7	8	5	5	2
REMD	5	6	2	2	2
RIBA	8	8	0	8	4
RITO	8	9	3	5	4
TOCILI	6	6	2	6	4
ALTEP	8	6	0	4	4
