# Supplementary material for: Assessment of the scope, completeness, and consistency of various drug information resources related to COVID-19 medications in pregnancy and lactation
Source: BMC Pregnancy Childbirth. 2023 Apr 27;23:296. doi: 10.1186/s12884-023-05609-2 (PMC10134615; doi:10.1186/s12884-023-05609-2)
Supplement: Supplementary file 3 — Additional file 3. [file 12884_2023_5609_MOESM3_ESM.xlsx]

## Sheet: PEPID
SLNO	DRUGS	Can be Used	B/R Assess	Should NOT	Trimester	NC	NA	OVERALL
1	ANAKINRA	0	0	0	0	1	0	1
2	AZITHROMYCIN	1	0	0	0	0	0	1
3	CASIRIVIMAB	0	1	0	0	0	0	1
4	CHLOROQUINE	1	0	0	0	0	0	1
5	DEXAMETHASONE	0	1	0	0	0	0	1
6	FAVIPIRAVIR	0	0	1	0	0	0	1
7	HYDROXYCHLOROQUINE	0	1	0	0	0	0	1
8	INTERFERON	0	1	0	0	0	0	1
9	IMDEVIMAB	0	1	0	0	0	0	1
10	IMMUNOGLOBULIN	0	1	0	0	0	0	1
11	LOPINAVIR	0	1	0	0	0	0	1
12	REMDESIVIR	0	1	0	0	0	0	1
13	RIBAVIRIN	0	0	1	0	0	0	1
14	RITONAVIR	0	1	0	0	0	0	1
15	TOCILIZUMAB	0	1	0	0	0	0	1
16	TPA	0	1	0	0	0	0	1
17	NAFAMOSTAT	0	0	0	0	0	1	1
18	UMIFENOVIR	0	0	0	0	0	1	1

## Sheet: MM
SLNO	DRUGS	Can be Used	B/R Assess	Should NOT	Trimester	NC	NA	OVERALL
1	ANAKINRA	0	1	0	0	0	0	1
2	AZITHROMYCIN	1	0	0	0	0	0	1
3	CASIRIVIMAB	0	1	0	0	0	0	1
4	CHLOROQUINE	1	0	0	0	0	0	1
5	DEXAMETHASONE	1	0	0	0	0	0	1
6	HYDROXYCHLOROQUINE	1	0	0	0	0	0	1
7	INTERFERON	0	1	0	0	0	0	1
8	IMDEVIMAB	0	1	0	0	0	0	1
9	IMMUNOGLOBULIN	0	1	0	0	0	0	1
10	LOPINAVIR	1	0	0	0	0	0	1
11	REMDESIVIR	1	0	0	0	0	0	1
12	RIBAVIRIN	0	0	1	0	0	0	1
13	RITONAVIR	1	0	0	0	0	0	1
14	TOCILIZUMAB	0	1	0	0	0	0	1
15	TPA	0	1	0	0	0	0	1
16	FAVIPIRAVIR	0	0	0	0	0	1	1
17	NAFAMOSTAT	0	0	0	0	0	1	1
18	UMIFENOVIR	0	0	0	0	0	1	1

## Sheet: Up to Date
SLNO	DRUGS	Can be Used	B/R Assess	Should NOT	Trimester	NC	NA	OVERALL
1	ANAKINRA	0	0	1	0	0	0	1
2	AZITHROMYCIN	1	0	0	0	0	0	1
3	CASIRIVIMAB	0	1	0	0	0	0	1
4	CHLOROQUINE	1	0	0	0	0	0	1
5	DEXAMETHASONE	1	0	0	0	0	0	1
6	FAVIPIRAVIR	0	0	1	0	0	0	1
7	HYDROXYCHLOROQUINE	1	0	0	0	0	0	1
8	INTERFERON	0	1	0	0	0	0	1
9	IMDEVIMAB	0	1	0	0	0	0	1
10	IMMUNOGLOBULIN	1	0	0	0	0	0	1
11	LOPINAVIR	1	0	0	0	0	0	1
12	REMDESIVIR	1	0	0	0	0	0	1
13	RIBAVIRIN	0	0	1	0	0	0	1
14	RITONAVIR	1	0	0	0	0	0	1
15	TOCILIZUMAB	0	0	1	0	0	0	1
16	TPA	1	0	0	0	0	0	1
17	NAFAMOSTAT	0	0	0	0	0	1	1
18	UMIFENOVIR	0	0	0	0	0	1	1

## Sheet: Carl P Weiner
SLNO	DRUGS	Can be Used	B/R Assess	Should NOT	Trimester	NC	NA	OVERALL
1	ANAKINRA	0	1	0	0	0	0
2	AZITHROMYCIN	1	0	0	0	0	0
3	CHLOROQUINE	0	1	0	0	0	0
4	DEXAMETHASONE	0	1	0	0	0	0
5	HYDROXYCHLOROQUINE	0	1	0	0	0	0
6	INTERFERON	0	1	0	0	0	0
7	IMMUNOGLOBULIN	0	1	0	0	0	0
8	RIBAVIRIN	0	1	0	0	0	0
9	RITONAVIR	1	0	0	0	0	0
10	ALTEPLASE	0	1	0	0	0	0
11	LOPINAVIR	0	0	0	0	0	1
12	REMDESIVIR	0	0	0	0	0	1
13	NAFAMOSTAT	0	0	0	0	0	1
14	UMIFENOVIR	0	0	0	0	0	1
15	CASIRIVIMAB	0	0	0	0	0	1
16	IMDEVIMAB	0	0	0	0	0	1
17	TOCILIZUMAB	0	0	0	0	0	1
18	FAVIPIRAVIR	0	0	0	0	0	1

## Sheet: Schafer
SLNO	DRUGS	Can be Used	B/R Assess	Should NOT	Trimester	NC	NA	OVERALL
1	ANAKINRA	0	0	0	0	1	0
2	AZITHROMYCIN	1	0	0	0	0	0
3	CHLOROQUINE	1	0	0	0	0	0
4	DEXAMETHASONE	0	1	0	0	0	0
5	HYDROXYCHLOROQUINE	1	0	0	0	0	0
6	INTERFERON	0	1	0	0	0	0
7	IMMUNOGLOBULIN	1	0	0	0	0	0
8	LOPINAVIR	1	0	0	0	0	0
9	RIBAVIRIN	0	0	1	0	0	0
10	RITONAVIR	1	0	0	0	0	0
11	TOCILIZUMAB	0	1	0	0	0	0
12	ALTEPLASE	0	1	0	0	0	0
13	REMDESIVIR	0	0	0	0	0	1
14	IMDEVIMAB	0	0	0	0	0	1
15	CASIRIVIMAB	0	0	0	0	0	1
16	NAFAMOSTAT	0	0	0	0	0	1
17	UMIFENOVIR	0	0	0	0	0	1
18	FAVIPIRAVIR	0	0	0	0	0	1

## Sheet: Briggs
SLNO	DRUGS	Can be Used	B/R Assess	Should NOT	Trimester	NC	NA	OVERALL
1	ANAKINRA	0	1	0	0	0	0
2	AZITHROMYCIN	1	0	0	0	0	0
3	CHLOROQUINE	1	0	0	0	0	0
4	DEXAMETHASONE	1	0	0	0	0	0
5	HYDROXYCHLOROQUINE	0	1	0	0	0	0
6	INTERFERON	0	1	0	0	0	0
7	IMMUNOGLOBULIN	1	0	0	0	0	0
8	LOPINAVIR	1	0	0	0	0	0
9	RIBAVIRIN	0	0	1	0	0	0
10	RITONAVIR	1	0	0	0	0	0
11	TOCILIZUMAB	0	1	0	0	0	0
12	ALTEPLASE	1	0	0	0	0	0
13	REMDESIVIR	0	0	0	0	0	1
14	FAVIPIRAVIR	0	0	0	0	0	1
15	NAFAMOSTAT	0	0	0	0	0	1
16	UMIFENOVIR	0	0	0	0	0	1
17	IMDEVIMAB	0	0	0	0	0	1
18	CASIRIVIMAB	0	0	0	0	0	1

## Sheet: Lactmed
SLNO	DRUGS	Can be Used	B/R Assess	Should NOT	Trimester	NC	NA	OVERALL
1	ANAKINRA	1	0	0	0	0	0
2	AZITHROMYCIN	1	0	0	0	0	0
3	CASIRIVIMAB	0	0	0	0	1	0
4	CHLOROQUINE	1	0	0	0	0	0
5	DEXAMETHASONE	0	0	0	0	1	0
6	FAVIPIRAVIR	0	1	0	0	0	0
7	HYDROXYCHLOROQUINE	1	0	0	0	0	0
8	INTERFERON	0	1	0	0	0	0
9	IMDEVIMAB	0	0	0	0	1	0
10	IMMUNOGLOBULIN	1	0	0	0	0	0
11	LOPINAVIR	1	0	0	0	0	0
12	REMDESIVIR	0	1	0	0	0	0
13	RIBAVIRIN	0	0	0	0	1	0
14	RITONAVIR	1	0	0	0	0	0
15	TOCILIZUMAB	1	0	0	0	0	0
16	TPA	0	1	0	0	0	0
17	NAFAMOSTAT	0	0	0	0	0	1
18	UMIFENOVIR	0	0	0	0	0	1

## Sheet: Drugs.com
SLNO	DRUGS	Can be Used	B/R Assess	Should NOT	Trimester	NC	NA	OVERALL
1	ANAKINRA	0	1	0	0	0	0
2	AZITHROMYCIN	1	0	0	0	0	0
3	CASIRIVIMAB	0	1	0	0	0	0
4	CHLOROQUINE	1	0	0	0	0	0
5	DEXAMETHASONE	0	1	0	0	0	0
6	FAVIPIRAVIR	0	0	0	0	1	0
7	HYDROXYCHLOROQUINE	1	0	0	0	0	0
8	INTERFERON	0	1	0	0	0	0
9	IMDEVIMAB	0	1	0	0	0	0
10	IMMUNOGLOBULIN	0	1	0	0	0	0
11	LOPINAVIR	0	1	0	0	0	0
12	REMDESIVIR	0	1	0	0	0	0
13	RIBAVIRIN	0	0	1	0	0	0
14	RITONAVIR	0	1	0	0	0	0
15	TOCILIZUMAB	0	1	0	0	0	0
16	TPA	0	1	0	0	0	0
17	NAFAMOSTAT	0	0	0	0	0	1
18	UMIFENOVIR	0	0	0	0	0	1

## Sheet: Medscape.com
SLNO	DRUGS	Can be Used	B/R Assess	Should NOT	Trimester	NC	NA	OVERALL
1	ANAKINRA	0	1	0	0	0	0	1
2	AZITHROMYCIN	1	0	0	0	0	0	1
3	CASIRIVIMAB	0	1	0	0	0	0	1
4	CHLOROQUINE	1	0	0	0	0	0	1
5	DEXAMETHASONE	0	0	1	0	0	0	1
6	HYDROXYCHLOROQUINE	1	0	0	0	0	0
7	INTERFERON	1	0	0	0	0	0
8	IMDEVIMAB	0	1	0	0	0	0
9	LOPINAVIR	0	0	0	0	1	0
10	REMDESIVIR	1	0	0	0	0	0
11	RIBAVIRIN	0	0	1	0	0	0
12	RITONAVIR	0	0	0	0	1	0
13	TOCILIZUMAB	0	0	0	0	1	0
14	ALTEPLASE	0	1	0	0	0	0
15	IMMUNOGLOBULIN	0	0	0	0	0	1
16	FAVIPIRAVIR	0	0	0	0	0	1
17	UMIFENOVIR	0	0	0	0	0	1
18	NAFAMOSTAT	0	0	0	0	0	1
