# Supplementary material for: Assessment of the scope, completeness, and consistency of various drug information resources related to COVID-19 medications in pregnancy and lactation
Source: BMC Pregnancy Childbirth. 2023 Apr 27;23:296. doi: 10.1186/s12884-023-05609-2 (PMC10134615; doi:10.1186/s12884-023-05609-2)
Supplement: Supplementary file 4 — Additional file 4. [file 12884_2023_5609_MOESM4_ESM.xlsx]

## Sheet: PEPID
SLNO	DRUGS	Pregnancy	Drug Level	Lactation	Fetal risk/Reproductive	Pregnancy category/ recommendation
1	ANAKINRA	0	1	1	0	0
2	AZITHROMYCIN	1	1	1	1	1
3	CASIRIVIMAB	1	1	0	0	0
4	CHLOROQUINE	1	1	1	1	1
5	DEXAMETHASONE	0	0	0	0	0
6	FAVIPIRAVIR	1	1	0	1	0
7	HYDROXYCHLOROQUINE	1	1	1	1	1
8	INTERFERON	1	1	0	1	0
9	IMDEVIMAB	1	1	0	0	0
10	IMMUNOGLOBULIN	1	1	1	1	0
11	LOPINAVIR	1	1	1	0	0
12	NAFAMOSTAT	0	0	0	0	0
13	REMDESIVIR	1	1	1	0	0
14	RIBAVIRIN	1	1	1	1	0
15	RITONAVIR	1	1	1	0	0
16	TOCILIZUMAB	1	1	0	0	0
17	TPA	1	1	1	1	0
18	UMIFENOVIR

## Sheet: MM
SLNO	DRUGS	Pregnancy	Drug Level	Lactation	Fetal risk/Reproductive	Pregnancy category/ recommendation
1	ANAKINRA	1	1	1	1	1
2	AZITHROMYCIN	1	1	1	1	1
3	CASIRIVIMAB	1	1	1	0	1
4	CHLOROQUINE	1	1	1	0	1
5	DEXAMETHASONE	1	1	1	0	1
6	FAVIPIRAVIR	0	0	0	0	0
7	HYDROXYCHLOROQUINE	1	1	1	1	1
8	INTERFERON	1	1	1	1	1
9	IMDEVIMAB	1	1	0	1	0
10	IMMUNOGLOBULIN	1	1	0	0	1
11	LOPINAVIR	1	1	1	1	1
12	NAFAMOSTAT	0	0	0	0	0
13	REMDESIVIR	1	1	1	1	1
14	RIBAVIRIN	1	1	1	1	1
15	RITONAVIR	1	1	1	1	1
16	TOCILIZUMAB	1	1	1	0	0
17	TPA	1	1	1	0	0
18	UMIFENOVIR

## Sheet: Up to Date
SLNO	DRUGS	Pregnancy	Drug Level	Lactation	Fetal risk/Reproductive	Pregnancy category/ recommendation
1	ANAKINRA	1	1	0	0	1
2	AZITHROMYCIN	1	1	1	0	1
3	CASIRIVIMAB	1	1	0	0	1
4	CHLOROQUINE	1	1	1	1	1
5	DEXAMETHASONE	1	1	1	1	1
6	FAVIPIRAVIR	1	1	1	0	0
7	HYDROXYCHLOROQUINE	1	1	1	1	1
8	INTERFERON	1	1	0	0	1
9	IMDEVIMAB	1	1	0	0	1
10	IMMUNOGLOBULIN	1	1	1	0	1
11	LOPINAVIR	1	1	0	0	1
12	NAFAMOSTAT	0	0	0	0	0
13	REMDESIVIR	1	1	1	0	1
14	RIBAVIRIN	1	1	1	0	1
15	RITONAVIR	1	1	1	0	0
16	TOCILIZUMAB	1	1	1	0	1
17	TPA	1	1	1	0	0
18	UMIFENOVIR

## Sheet: Carl P Weiner
SLNO	DRUGS	Pregnancy	Drug Level	Lactation	Fetal risk/Reproductive	Pregnancy category/ recommendation
1	ANAKINRA	1	1	1	0	0
2	AZITHROMYCIN	1	1	1	1	1
3	CASIRIVIMAB	0	0	0	0	0
4	CHLOROQUINE	1	1	1	1	0
5	DEXAMETHASONE	1	1	1	1	1
6	FAVIPIRAVIR	0	0	0	0	0
7	HYDROXYCHLOROQUINE	1	1	0	0	0
8	INTERFERON	1	1	1	0	0
9	IMDEVIMAB	0	0	0	0	0
10	IMMUNOGLOBULIN	1	1	1	0	0
11	LOPINAVIR	0	0	0	0	0
12	NAFAMOSTAT	0	0	0	0	0
13	REMDESIVIR	0	0	0	0	0
14	RIBAVIRIN	1	1	0	0	0
15	RITONAVIR	1	1	1	0	0
16	TOCILIZUMAB	0	0	0	0	0
17	TPA	1	1	0	0	0
18	UMIFENOVIR	0	0	0	0	0

## Sheet: Schafer
SLNO	DRUGS	Pregnancy	Drug Level	Lactation	Fetal risk/Reproductive	Pregnancy category/ recommendation
1	ANAKINRA	1	0	0	0	0
2	AZITHROMYCIN	1	1	1	1	1
3	CASIRIVIMAB	0	0	0	0	0
4	CHLOROQUINE	1	1	1	1	1
5	DEXAMETHASONE	1	0	0	0	0
6	FAVIPIRAVIR	0	0	0	0	0
7	HYDROXYCHLOROQUINE	1	1	1	0	1
8	INTERFERON	1	1	1	1	1
9	IMDEVIMAB	0	0	0	0	0
10	IMMUNOGLOBULIN	1	1	0	0	1
11	LOPINAVIR	1	1	1	0	1
12	NAFAMOSTAT	0	0	0	0	0
13	REMDESIVIR	0	0	0	0	0
14	RIBAVIRIN	1	0	1	0	0
15	RITONAVIR	1	1	1	0	1
16	TOCILIZUMAB	1	0	1	0	0
17	TPA	1	1	0	1	0
18	UMIFENOVIR

## Sheet: Briggs
SLNO	DRUGS	Pregnancy	Drug Level	Lactation	Fetal risk/Reproductive	Pregnancy category/ recommendation
1	ANAKINRA	1	1	1	1	1
2	AZITHROMYCIN	1	1	1	1	1
3	CASIRIVIMAB	0	0	0	0	0
4	CHLOROQUINE	1	1	1	1	1
5	DEXAMETHASONE	1	1	1	1	1
6	FAVIPIRAVIR	0	0	0	0	0
7	HYDROXYCHLOROQUINE	1	1	1	1	1
8	INTERFERON	1	1	1	1	1
9	IMDEVIMAB	0	0	0	0	0
10	IMMUNOGLOBULIN	1	0	0	1	0
11	LOPINAVIR	1	1	1	1	1
12	NAFAMOSTAT	0	0	0	0	0
13	REMDESIVIR	0	0	0	0	0
14	RIBAVIRIN	1	1	1	1	1
15	RITONAVIR	1	1	1	1	1
16	TOCILIZUMAB	1	1	1	1	1
17	TPA	1	1	1	1	1
18	UMIFENOVIR

## Sheet: Lactmed
SLNO	DRUGS	Pregnancy	Drug Level	Lactation	Fetal risk/Reproductive	Pregnancy category/ recommendation
1	ANAKINRA	0	1	1	1	1
2	AZITHROMYCIN	0	1	1	1	1
3	CASIRIVIMAB	0	0	0	0	1
4	CHLOROQUINE	0	1	1	1	1
5	DEXAMETHASONE	0	1	1	1	1
6	FAVIPIRAVIR	0	0	0	0	1
7	HYDROXYCHLOROQUINE	0	1	1	1	1
8	INTERFERON	0	1	1	1	1
9	IMDEVIMAB	0	0	0	0	1
10	IMMUNOGLOBULIN	0	1	1	1	0
11	LOPINAVIR	0	1	1	1	0
12	NAFAMOSTAT	0	0	0	0	0
13	REMDESIVIR	0	0	0	0	1
14	RIBAVIRIN	0	0	0	0	1
15	RITONAVIR	0	1	0	0	1
16	TOCILIZUMAB	0	1	1	1	1
17	TPA	0	0	0	0	1
18	UMIFENOVIR	0	0	0	0	0

## Sheet: Drugs.com
SLNO	DRUGS	Pregnancy	Drug Level	Lactation	Fetal risk/Reproductive	Pregnancy category/ recommendation
1	ANAKINRA	1	1	1	1	1
2	AZITHROMYCIN	1	1	1	1	1
3	CASIRIVIMAB	1	1	0	1	0
4	CHLOROQUINE	1	1	1	1	1
5	DEXAMETHASONE	1	1	1	1	1
6	FAVIPIRAVIR	0	1	1	0	1
7	HYDROXYCHLOROQUINE	1	1	1	1	1
8	INTERFERON	1	1	0	0	0
9	IMDEVIMAB	0	0	0	0	0
10	IMMUNOGLOBULIN	1	0	0	0	0
11	LOPINAVIR	1	1	1	1	0
12	NAFAMOSTAT	0	0	0	0	0
13	REMDESIVIR	1	1	1	0	0
14	RIBAVIRIN	1	1	1	0	0
15	RITONAVIR	1	1	0	1	1
16	TOCILIZUMAB	1	1	0	0	0
17	TPA	1	1	0	0	0
18	UMIFENOVIR

## Sheet: Medscape.com
	Completeness elements and overall completeness scores for the drugs with entries (All the database resources were assessed for completeness, providing clear and precise information related to each identified element, such as pregnancy and lactation. Drug level, reproductive risk, and pregnancy category
SLNO	DRUGS	Pregnancy	Drug Level	Lactation	Fetal risk/Reproductive	Pregnancy category/ recommendation
1	ANAKINRA	1	1	0	1	0
2	AZITHROMYCIN	1	1	0	1	0
3	CASIRIVIMAB	1	1	0	1	0
4	CHLOROQUINE	1	1	1	1	1
5	DEXAMETHASONE	1	1	1	1	1
6	FAVIPIRAVIR	0	0	0	0	0
7	HYDROXYCHLOROQUINE	1	1	0	1	1
8	INTERFERON	1	1	1	1	0
9	IMDEVIMAB	1	1	0	0	0
10	IMMUNOGLOBULIN	0	0	0	0	0
11	LOPINAVIR	1	0	0	1	1
12	NAFAMOSTAT	0	0	0	0	0
13	REMDESIVIR	1	1	0	0	0
14	RIBAVIRIN	1	1	0	1	0
15	RITONAVIR	1	1	0	0	0
16	TOCILIZUMAB	1	1	0	1	0
17	TPA	1	1	1	0	0
18	UMIFENOVIR
